# Supplementary material for: Immunohistochemistry for Prostate Biopsy—Impact on Histological Prostate Cancer Diagnoses and Clinical Decision Making
Source: Curr Oncol. 2021 Jun 9;28(3):2123–33. doi: 10.3390/curroncol28030197 (PMC8293248; doi:10.3390/curroncol28030197)
Supplement: Supplementary file 1 [file curroncol-28-00197-s001.zip]

Archive with 1 entries (1 files):
- curroncol-1212133-supplementary.pdf
